# Supplementary material for: Delaying quantitative resistance to pesticides and antibiotics
Source: Evol Appl. 2022 Oct 25;15(12):2067–77. doi: 10.1111/eva.13497 (PMC9753825; doi:10.1111/eva.13497)
Supplement: Supplementary file 1 — Appendix S1 [file EVA-15-2067-s001.zip]

Archive with 5 entries (5 files):
- eva13497-sup-0001-supinfo.c
- eva13497-sup-0002-FigS2.pdf
- eva13497-sup-0003-FigS3.pdf
- eva13497-sup-0004-FigS4.pdf
- eva13497-sup-0005-FigS5.pdf
